# Supplementary material for: Key Edaphic Properties Largely Explain Temporal and Geographic Variation in Soil Microbial Communities across Four Biomes
Source: PLoS One. 2015 Nov 4;10(11):e0135352. doi: 10.1371/journal.pone.0135352 (PMC4633200; doi:10.1371/journal.pone.0135352)
Supplement: S1 Table — These metadata follow the guidelines of the Genomics Standards Consortium (GSC) minimum information about a marker gene sequence (MIMARKS) [29] and also include PLFA data for each sample. (XLSX) [file pone.0135352.s001.xlsx]

## Sheet: S1_Table
*sample_name	description	bioproject_id	sample_title	*organism	*collection_date	*env_biome	*env_feature	*env_material	*geo_loc_name	*lat_lon	*depth	*elev	agrochem_addition	al_sat	al_sat_meth	altitude	annual_season_precpt	annual_season_temp	crop_rotation	cur_land_use	cur_vegetation	cur_vegetation_meth	drainage_class	extreme_event	extreme_salinity	fao_class	fire	flooding	heavy_metals	heavy_metals_meth	horizon	horizon_meth	link_addit_analys	link_class_info	link_climate_info	local_class	local_class_meth	microbial_biomass	microbial_biomass_meth	misc_param	ph	ph_meth	pool_dna_extracts	previous_land_use	previous_land_use_meth	profile_position	salinity_meth	sieving	slope_aspect
AK_19_12a	NA	NA	NA	soil metagenome	2009-06-28	ENVO:taiga	ENVO:microbial feature	ENVO:soil	USA: Alaska	65.1542 N 147.4983 W	0-0.1	0																												JuneSample1	3.74	NA
AK_19_13a	NA	NA	NA	soil metagenome	2009-06-28	ENVO:taiga	ENVO:microbial feature	ENVO:soil	USA: Alaska	65.1542 N 147.4983 W	0-0.1	0																												JuneSample2	3.77	NA
AK_19_14a	NA	NA	NA	soil metagenome	2009-06-28	ENVO:taiga	ENVO:microbial feature	ENVO:soil	USA: Alaska	65.1542 N 147.4983 W	0-0.1	0																												JuneSample3	4.06	NA
AK_19_15a	NA	NA	NA	soil metagenome	2009-06-28	ENVO:taiga	ENVO:microbial feature	ENVO:soil	USA: Alaska	65.1542 N 147.4983 W	0-0.1	0																												JuneSample4	3.45	NA
AK_19_16a	NA	NA	NA	soil metagenome	2009-06-28	ENVO:taiga	ENVO:microbial feature	ENVO:soil	USA: Alaska	65.1542 N 147.4983 W	0-0.1	0																												JuneSample5	4.01	NA
AK_19_17a	NA	NA	NA	soil metagenome	2009-06-28	ENVO:taiga	ENVO:microbial feature	ENVO:soil	USA: Alaska	65.1542 N 147.4983 W	0-0.1	0																												JuneSample6	3.9	NA
AK_19_18a	NA	NA	NA	soil metagenome	2009-06-28	ENVO:taiga	ENVO:microbial feature	ENVO:soil	USA: Alaska	65.1542 N 147.4983 W	0-0.1	0																												JuneSample7	3.87	NA
AK_19_21a	NA	NA	NA	soil metagenome	2009-08-08	ENVO:taiga	ENVO:microbial feature	ENVO:soil	USA: Alaska	65.1542 N 147.4983 W	0-0.1	0																												August8Sample1	5.14	NA
AK_19_22a	NA	NA	NA	soil metagenome	2009-08-08	ENVO:taiga	ENVO:microbial feature	ENVO:soil	USA: Alaska	65.1542 N 147.4983 W	0-0.1	0																												August8Sample2	6.04	NA
AK_19_23a	NA	NA	NA	soil metagenome	2009-08-08	ENVO:taiga	ENVO:microbial feature	ENVO:soil	USA: Alaska	65.1542 N 147.4983 W	0-0.1	0																												August8Sample3	5.57	NA
AK_19_24a	NA	NA	NA	soil metagenome	2009-08-08	ENVO:taiga	ENVO:microbial feature	ENVO:soil	USA: Alaska	65.1542 N 147.4983 W	0-0.1	0																												August8Sample4	4.5	NA
AK_19_25a	NA	NA	NA	soil metagenome	2009-08-08	ENVO:taiga	ENVO:microbial feature	ENVO:soil	USA: Alaska	65.1542 N 147.4983 W	0-0.1	0																												August8Sample5	4.26	NA
AK_19_26a	NA	NA	NA	soil metagenome	2009-08-08	ENVO:taiga	ENVO:microbial feature	ENVO:soil	USA: Alaska	65.1542 N 147.4983 W	0-0.1	0																												August8Sample6	4.4	NA
AK_19_27a	NA	NA	NA	soil metagenome	2009-08-08	ENVO:taiga	ENVO:microbial feature	ENVO:soil	USA: Alaska	65.1542 N 147.4983 W	0-0.1	0																												August8Sample7	4.92	NA
AK_19_28a	NA	NA	NA	soil metagenome	2009-08-08	ENVO:taiga	ENVO:microbial feature	ENVO:soil	USA: Alaska	65.1542 N 147.4983 W	0-0.1	0																												August8Sample8	4.72	NA
AK_19_33a	NA	NA	NA	soil metagenome	2009-08-29	ENVO:taiga	ENVO:microbial feature	ENVO:soil	USA: Alaska	65.1542 N 147.4983 W	0-0.1	0																												August29Sample1	NA	NA
AK_19_34a	NA	NA	NA	soil metagenome	2009-08-29	ENVO:taiga	ENVO:microbial feature	ENVO:soil	USA: Alaska	65.1542 N 147.4983 W	0-0.1	0																												August29Sample2	NA	NA
AK_19_35a	NA	NA	NA	soil metagenome	2009-08-29	ENVO:taiga	ENVO:microbial feature	ENVO:soil	USA: Alaska	65.1542 N 147.4983 W	0-0.1	0																												August29Sample3	NA	NA
AK_19_36a	NA	NA	NA	soil metagenome	2009-08-29	ENVO:taiga	ENVO:microbial feature	ENVO:soil	USA: Alaska	65.1542 N 147.4983 W	0-0.1	0																												August29Sample4	NA	NA
AK_19_37a	NA	NA	NA	soil metagenome	2009-08-29	ENVO:taiga	ENVO:microbial feature	ENVO:soil	USA: Alaska	65.1542 N 147.4983 W	0-0.1	0																												August29Sample5	NA	NA
AK_19_38a	NA	NA	NA	soil metagenome	2009-08-29	ENVO:taiga	ENVO:microbial feature	ENVO:soil	USA: Alaska	65.1542 N 147.4983 W	0-0.1	0																												August29Sample6	NA	NA
FL_3_11a_1	NA	NA	NA	soil metagenome	2009-06-29	ENVO:subtropical coniferous forest biome	ENVO:microbial feature	ENVO:soil	USA: Florida	29.6899 N 81.9935 W	0-0.1	0																												JuneSample1	NA	NA
FL_3_11a_3	NA	NA	NA	soil metagenome	2009-06-29	ENVO:subtropical coniferous forest biome	ENVO:microbial feature	ENVO:soil	USA: Florida	29.6899 N 81.9935 W	0-0.1	0																												JuneSample2	NA	NA
FL_3_12a_1	NA	NA	NA	soil metagenome	2009-06-29	ENVO:subtropical coniferous forest biome	ENVO:microbial feature	ENVO:soil	USA: Florida	29.6899 N 81.9935 W	0-0.1	0																												JuneSample3	NA	NA
FL_3_12a_2	NA	NA	NA	soil metagenome	2009-06-29	ENVO:subtropical coniferous forest biome	ENVO:microbial feature	ENVO:soil	USA: Florida	29.6899 N 81.9935 W	0-0.1	0																												JuneSample4	NA	NA
FL_3_12a_3	NA	NA	NA	soil metagenome	2009-06-29	ENVO:subtropical coniferous forest biome	ENVO:microbial feature	ENVO:soil	USA: Florida	29.6899 N 81.9935 W	0-0.1	0																												JuneSample5	NA	NA
FL_3_13a	NA	NA	NA	soil metagenome	2009-06-29	ENVO:subtropical coniferous forest biome	ENVO:microbial feature	ENVO:soil	USA: Florida	29.6899 N 81.9935 W	0-0.1	0																												JuneSample6	5.32	NA
FL_3_13a_1	NA	NA	NA	soil metagenome	2009-06-29	ENVO:subtropical coniferous forest biome	ENVO:microbial feature	ENVO:soil	USA: Florida	29.6899 N 81.9935 W	0-0.1	0																												JuneSample7	NA	NA
FL_3_13a_2	NA	NA	NA	soil metagenome	2009-06-29	ENVO:subtropical coniferous forest biome	ENVO:microbial feature	ENVO:soil	USA: Florida	29.6899 N 81.9935 W	0-0.1	0																												JuneSample8	NA	NA
FL_3_14a	NA	NA	NA	soil metagenome	2009-06-29	ENVO:subtropical coniferous forest biome	ENVO:microbial feature	ENVO:soil	USA: Florida	29.6899 N 81.9935 W	0-0.1	0																												JuneSample9	4.97	NA
FL_3_14a_1	NA	NA	NA	soil metagenome	2009-06-29	ENVO:subtropical coniferous forest biome	ENVO:microbial feature	ENVO:soil	USA: Florida	29.6899 N 81.9935 W	0-0.1	0																												JuneSample10	NA	NA
FL_3_14a_2	NA	NA	NA	soil metagenome	2009-06-29	ENVO:subtropical coniferous forest biome	ENVO:microbial feature	ENVO:soil	USA: Florida	29.6899 N 81.9935 W	0-0.1	0																												JuneSample11	NA	NA
FL_3_14a_3	NA	NA	NA	soil metagenome	2009-06-29	ENVO:subtropical coniferous forest biome	ENVO:microbial feature	ENVO:soil	USA: Florida	29.6899 N 81.9935 W	0-0.1	0																												JuneSample12	NA	NA
FL_3_15a_1	NA	NA	NA	soil metagenome	2009-06-29	ENVO:subtropical coniferous forest biome	ENVO:microbial feature	ENVO:soil	USA: Florida	29.6899 N 81.9935 W	0-0.1	0																												JuneSample13	NA	NA
FL_3_15a_2	NA	NA	NA	soil metagenome	2009-06-29	ENVO:subtropical coniferous forest biome	ENVO:microbial feature	ENVO:soil	USA: Florida	29.6899 N 81.9935 W	0-0.1	0																												JuneSample14	NA	NA
FL_3_15a_3	NA	NA	NA	soil metagenome	2009-06-29	ENVO:subtropical coniferous forest biome	ENVO:microbial feature	ENVO:soil	USA: Florida	29.6899 N 81.9935 W	0-0.1	0																												JuneSample15	NA	NA
FL_3_16a	NA	NA	NA	soil metagenome	2009-06-29	ENVO:subtropical coniferous forest biome	ENVO:microbial feature	ENVO:soil	USA: Florida	29.6899 N 81.9935 W	0-0.1	0																												JuneSample16	5.14	NA
FL_3_16a_1	NA	NA	NA	soil metagenome	2009-06-29	ENVO:subtropical coniferous forest biome	ENVO:microbial feature	ENVO:soil	USA: Florida	29.6899 N 81.9935 W	0-0.1	0																												JuneSample17	NA	NA
FL_3_16a_3	NA	NA	NA	soil metagenome	2009-06-29	ENVO:subtropical coniferous forest biome	ENVO:microbial feature	ENVO:soil	USA: Florida	29.6899 N 81.9935 W	0-0.1	0																												JuneSample18	NA	NA
FL_3_17a	NA	NA	NA	soil metagenome	2009-06-29	ENVO:subtropical coniferous forest biome	ENVO:microbial feature	ENVO:soil	USA: Florida	29.6899 N 81.9935 W	0-0.1	0																												JuneSample19	4.86	NA
FL_3_17a_1	NA	NA	NA	soil metagenome	2009-06-29	ENVO:subtropical coniferous forest biome	ENVO:microbial feature	ENVO:soil	USA: Florida	29.6899 N 81.9935 W	0-0.1	0																												JuneSample20	NA	NA
FL_3_17a_3	NA	NA	NA	soil metagenome	2009-06-29	ENVO:subtropical coniferous forest biome	ENVO:microbial feature	ENVO:soil	USA: Florida	29.6899 N 81.9935 W	0-0.1	0																												JuneSample21	NA	NA
FL_3_18a_2	NA	NA	NA	soil metagenome	2009-06-29	ENVO:subtropical coniferous forest biome	ENVO:microbial feature	ENVO:soil	USA: Florida	29.6899 N 81.9935 W	0-0.1	0																												JuneSample22	NA	NA
FL_3_18a_3	NA	NA	NA	soil metagenome	2009-06-29	ENVO:subtropical coniferous forest biome	ENVO:microbial feature	ENVO:soil	USA: Florida	29.6899 N 81.9935 W	0-0.1	0																												JuneSample23	NA	NA
FL_3_21a	NA	NA	NA	soil metagenome	2009-07-10	ENVO:subtropical coniferous forest biome	ENVO:microbial feature	ENVO:soil	USA: Florida	29.6899 N 81.9935 W	0-0.1	0																												July10Sample1	NA	NA
FL_3_21a_1	NA	NA	NA	soil metagenome	2009-07-10	ENVO:subtropical coniferous forest biome	ENVO:microbial feature	ENVO:soil	USA: Florida	29.6899 N 81.9935 W	0-0.1	0																												July10Sample2	NA	NA
FL_3_21a_2	NA	NA	NA	soil metagenome	2009-07-10	ENVO:subtropical coniferous forest biome	ENVO:microbial feature	ENVO:soil	USA: Florida	29.6899 N 81.9935 W	0-0.1	0																												July10Sample3	NA	NA
FL_3_21a_3	NA	NA	NA	soil metagenome	2009-07-10	ENVO:subtropical coniferous forest biome	ENVO:microbial feature	ENVO:soil	USA: Florida	29.6899 N 81.9935 W	0-0.1	0																												July10Sample4	NA	NA
FL_3_22a	NA	NA	NA	soil metagenome	2009-07-10	ENVO:subtropical coniferous forest biome	ENVO:microbial feature	ENVO:soil	USA: Florida	29.6899 N 81.9935 W	0-0.1	0																												July10Sample5	NA	NA
FL_3_22a_1	NA	NA	NA	soil metagenome	2009-07-10	ENVO:subtropical coniferous forest biome	ENVO:microbial feature	ENVO:soil	USA: Florida	29.6899 N 81.9935 W	0-0.1	0																												July10Sample6	NA	NA
FL_3_22a_2	NA	NA	NA	soil metagenome	2009-07-10	ENVO:subtropical coniferous forest biome	ENVO:microbial feature	ENVO:soil	USA: Florida	29.6899 N 81.9935 W	0-0.1	0																												July10Sample7	NA	NA
FL_3_22a_3	NA	NA	NA	soil metagenome	2009-07-10	ENVO:subtropical coniferous forest biome	ENVO:microbial feature	ENVO:soil	USA: Florida	29.6899 N 81.9935 W	0-0.1	0																												July10Sample8	NA	NA
FL_3_23a	NA	NA	NA	soil metagenome	2009-07-10	ENVO:subtropical coniferous forest biome	ENVO:microbial feature	ENVO:soil	USA: Florida	29.6899 N 81.9935 W	0-0.1	0																												July10Sample9	NA	NA
FL_3_23a_1	NA	NA	NA	soil metagenome	2009-07-10	ENVO:subtropical coniferous forest biome	ENVO:microbial feature	ENVO:soil	USA: Florida	29.6899 N 81.9935 W	0-0.1	0																												July10Sample10	NA	NA
FL_3_23a_2	NA	NA	NA	soil metagenome	2009-07-10	ENVO:subtropical coniferous forest biome	ENVO:microbial feature	ENVO:soil	USA: Florida	29.6899 N 81.9935 W	0-0.1	0																												July10Sample11	NA	NA
FL_3_23a_3	NA	NA	NA	soil metagenome	2009-07-10	ENVO:subtropical coniferous forest biome	ENVO:microbial feature	ENVO:soil	USA: Florida	29.6899 N 81.9935 W	0-0.1	0																												July10Sample12	NA	NA
FL_3_24a	NA	NA	NA	soil metagenome	2009-07-10	ENVO:subtropical coniferous forest biome	ENVO:microbial feature	ENVO:soil	USA: Florida	29.6899 N 81.9935 W	0-0.1	0																												July10Sample13	NA	NA
FL_3_24a_2	NA	NA	NA	soil metagenome	2009-07-10	ENVO:subtropical coniferous forest biome	ENVO:microbial feature	ENVO:soil	USA: Florida	29.6899 N 81.9935 W	0-0.1	0																												July10Sample14	NA	NA
FL_3_24a_3	NA	NA	NA	soil metagenome	2009-07-10	ENVO:subtropical coniferous forest biome	ENVO:microbial feature	ENVO:soil	USA: Florida	29.6899 N 81.9935 W	0-0.1	0																												July10Sample15	NA	NA
FL_3_25a	NA	NA	NA	soil metagenome	2009-07-10	ENVO:subtropical coniferous forest biome	ENVO:microbial feature	ENVO:soil	USA: Florida	29.6899 N 81.9935 W	0-0.1	0																												July10Sample16	NA	NA
FL_3_25a_1	NA	NA	NA	soil metagenome	2009-07-10	ENVO:subtropical coniferous forest biome	ENVO:microbial feature	ENVO:soil	USA: Florida	29.6899 N 81.9935 W	0-0.1	0																												July10Sample17	NA	NA
FL_3_25a_2	NA	NA	NA	soil metagenome	2009-07-10	ENVO:subtropical coniferous forest biome	ENVO:microbial feature	ENVO:soil	USA: Florida	29.6899 N 81.9935 W	0-0.1	0																												July10Sample18	NA	NA
FL_3_25a_3	NA	NA	NA	soil metagenome	2009-07-10	ENVO:subtropical coniferous forest biome	ENVO:microbial feature	ENVO:soil	USA: Florida	29.6899 N 81.9935 W	0-0.1	0																												July10Sample19	NA	NA
FL_3_26a	NA	NA	NA	soil metagenome	2009-07-10	ENVO:subtropical coniferous forest biome	ENVO:microbial feature	ENVO:soil	USA: Florida	29.6899 N 81.9935 W	0-0.1	0																												July10Sample20	NA	NA
FL_3_26a_1	NA	NA	NA	soil metagenome	2009-07-10	ENVO:subtropical coniferous forest biome	ENVO:microbial feature	ENVO:soil	USA: Florida	29.6899 N 81.9935 W	0-0.1	0																												July10Sample21	NA	NA
FL_3_26a_3	NA	NA	NA	soil metagenome	2009-07-10	ENVO:subtropical coniferous forest biome	ENVO:microbial feature	ENVO:soil	USA: Florida	29.6899 N 81.9935 W	0-0.1	0																												July10Sample22	NA	NA
FL_3_27a	NA	NA	NA	soil metagenome	2009-07-10	ENVO:subtropical coniferous forest biome	ENVO:microbial feature	ENVO:soil	USA: Florida	29.6899 N 81.9935 W	0-0.1	0																												July10Sample23	NA	NA
FL_3_27a_1	NA	NA	NA	soil metagenome	2009-07-10	ENVO:subtropical coniferous forest biome	ENVO:microbial feature	ENVO:soil	USA: Florida	29.6899 N 81.9935 W	0-0.1	0																												July10Sample24	NA	NA
FL_3_27a_2	NA	NA	NA	soil metagenome	2009-07-10	ENVO:subtropical coniferous forest biome	ENVO:microbial feature	ENVO:soil	USA: Florida	29.6899 N 81.9935 W	0-0.1	0																												July10Sample25	NA	NA
FL_3_27a_3	NA	NA	NA	soil metagenome	2009-07-10	ENVO:subtropical coniferous forest biome	ENVO:microbial feature	ENVO:soil	USA: Florida	29.6899 N 81.9935 W	0-0.1	0																												July10Sample26	NA	NA
FL_3_28a	NA	NA	NA	soil metagenome	2009-07-10	ENVO:subtropical coniferous forest biome	ENVO:microbial feature	ENVO:soil	USA: Florida	29.6899 N 81.9935 W	0-0.1	0																												July10Sample27	NA	NA
FL_3_28a_1	NA	NA	NA	soil metagenome	2009-07-10	ENVO:subtropical coniferous forest biome	ENVO:microbial feature	ENVO:soil	USA: Florida	29.6899 N 81.9935 W	0-0.1	0																												July10Sample28	NA	NA
FL_3_28a_2	NA	NA	NA	soil metagenome	2009-07-10	ENVO:subtropical coniferous forest biome	ENVO:microbial feature	ENVO:soil	USA: Florida	29.6899 N 81.9935 W	0-0.1	0																												July10Sample29	NA	NA
FL_3_28a_3	NA	NA	NA	soil metagenome	2009-07-10	ENVO:subtropical coniferous forest biome	ENVO:microbial feature	ENVO:soil	USA: Florida	29.6899 N 81.9935 W	0-0.1	0																												July10Sample30	NA	NA
FL_3_31a_1	NA	NA	NA	soil metagenome	2009-07-16	ENVO:subtropical coniferous forest biome	ENVO:microbial feature	ENVO:soil	USA: Florida	29.6899 N 81.9935 W	0-0.1	0																												July16Sample1	NA	NA
FL_3_31a_2	NA	NA	NA	soil metagenome	2009-07-16	ENVO:subtropical coniferous forest biome	ENVO:microbial feature	ENVO:soil	USA: Florida	29.6899 N 81.9935 W	0-0.1	0																												July16Sample2	NA	NA
FL_3_31a_3	NA	NA	NA	soil metagenome	2009-07-16	ENVO:subtropical coniferous forest biome	ENVO:microbial feature	ENVO:soil	USA: Florida	29.6899 N 81.9935 W	0-0.1	0																												July16Sample3	NA	NA
FL_3_32a	NA	NA	NA	soil metagenome	2009-07-16	ENVO:subtropical coniferous forest biome	ENVO:microbial feature	ENVO:soil	USA: Florida	29.6899 N 81.9935 W	0-0.1	0																												July16Sample4	NA	NA
FL_3_32a_1	NA	NA	NA	soil metagenome	2009-07-16	ENVO:subtropical coniferous forest biome	ENVO:microbial feature	ENVO:soil	USA: Florida	29.6899 N 81.9935 W	0-0.1	0																												July16Sample5	NA	NA
FL_3_32a_2	NA	NA	NA	soil metagenome	2009-07-16	ENVO:subtropical coniferous forest biome	ENVO:microbial feature	ENVO:soil	USA: Florida	29.6899 N 81.9935 W	0-0.1	0																												July16Sample6	NA	NA
FL_3_32a_3	NA	NA	NA	soil metagenome	2009-07-16	ENVO:subtropical coniferous forest biome	ENVO:microbial feature	ENVO:soil	USA: Florida	29.6899 N 81.9935 W	0-0.1	0																												July16Sample7	NA	NA
FL_3_33a	NA	NA	NA	soil metagenome	2009-07-16	ENVO:subtropical coniferous forest biome	ENVO:microbial feature	ENVO:soil	USA: Florida	29.6899 N 81.9935 W	0-0.1	0																												July16Sample8	NA	NA
FL_3_33a_1	NA	NA	NA	soil metagenome	2009-07-16	ENVO:subtropical coniferous forest biome	ENVO:microbial feature	ENVO:soil	USA: Florida	29.6899 N 81.9935 W	0-0.1	0																												July16Sample9	NA	NA
FL_3_33a_3	NA	NA	NA	soil metagenome	2009-07-16	ENVO:subtropical coniferous forest biome	ENVO:microbial feature	ENVO:soil	USA: Florida	29.6899 N 81.9935 W	0-0.1	0																												July16Sample10	NA	NA
FL_3_34a_1	NA	NA	NA	soil metagenome	2009-07-16	ENVO:subtropical coniferous forest biome	ENVO:microbial feature	ENVO:soil	USA: Florida	29.6899 N 81.9935 W	0-0.1	0																												July16Sample11	NA	NA
FL_3_34a_2	NA	NA	NA	soil metagenome	2009-07-16	ENVO:subtropical coniferous forest biome	ENVO:microbial feature	ENVO:soil	USA: Florida	29.6899 N 81.9935 W	0-0.1	0																												July16Sample12	NA	NA
FL_3_35a	NA	NA	NA	soil metagenome	2009-07-16	ENVO:subtropical coniferous forest biome	ENVO:microbial feature	ENVO:soil	USA: Florida	29.6899 N 81.9935 W	0-0.1	0																												July16Sample13	NA	NA
FL_3_35a_1	NA	NA	NA	soil metagenome	2009-07-16	ENVO:subtropical coniferous forest biome	ENVO:microbial feature	ENVO:soil	USA: Florida	29.6899 N 81.9935 W	0-0.1	0																												July16Sample14	NA	NA
FL_3_35a_2	NA	NA	NA	soil metagenome	2009-07-16	ENVO:subtropical coniferous forest biome	ENVO:microbial feature	ENVO:soil	USA: Florida	29.6899 N 81.9935 W	0-0.1	0																												July16Sample15	NA	NA
FL_3_35a_3	NA	NA	NA	soil metagenome	2009-07-16	ENVO:subtropical coniferous forest biome	ENVO:microbial feature	ENVO:soil	USA: Florida	29.6899 N 81.9935 W	0-0.1	0																												July16Sample16	NA	NA
FL_3_36a	NA	NA	NA	soil metagenome	2009-07-16	ENVO:subtropical coniferous forest biome	ENVO:microbial feature	ENVO:soil	USA: Florida	29.6899 N 81.9935 W	0-0.1	0																												July16Sample17	NA	NA
FL_3_36a_2	NA	NA	NA	soil metagenome	2009-07-16	ENVO:subtropical coniferous forest biome	ENVO:microbial feature	ENVO:soil	USA: Florida	29.6899 N 81.9935 W	0-0.1	0																												July16Sample18	NA	NA
FL_3_36a_3	NA	NA	NA	soil metagenome	2009-07-16	ENVO:subtropical coniferous forest biome	ENVO:microbial feature	ENVO:soil	USA: Florida	29.6899 N 81.9935 W	0-0.1	0																												July16Sample19	NA	NA
FL_3_37a	NA	NA	NA	soil metagenome	2009-07-16	ENVO:subtropical coniferous forest biome	ENVO:microbial feature	ENVO:soil	USA: Florida	29.6899 N 81.9935 W	0-0.1	0																												July16Sample20	NA	NA
FL_3_37a_1	NA	NA	NA	soil metagenome	2009-07-16	ENVO:subtropical coniferous forest biome	ENVO:microbial feature	ENVO:soil	USA: Florida	29.6899 N 81.9935 W	0-0.1	0																												July16Sample21	NA	NA
FL_3_38a	NA	NA	NA	soil metagenome	2009-07-16	ENVO:subtropical coniferous forest biome	ENVO:microbial feature	ENVO:soil	USA: Florida	29.6899 N 81.9935 W	0-0.1	0																												July16Sample22	NA	NA
FL_3_38a_1	NA	NA	NA	soil metagenome	2009-07-16	ENVO:subtropical coniferous forest biome	ENVO:microbial feature	ENVO:soil	USA: Florida	29.6899 N 81.9935 W	0-0.1	0																												July16Sample23	NA	NA
FL_3_38a_2	NA	NA	NA	soil metagenome	2009-07-16	ENVO:subtropical coniferous forest biome	ENVO:microbial feature	ENVO:soil	USA: Florida	29.6899 N 81.9935 W	0-0.1	0																												July16Sample24	NA	NA
FL_3_38a_3	NA	NA	NA	soil metagenome	2009-07-16	ENVO:subtropical coniferous forest biome	ENVO:microbial feature	ENVO:soil	USA: Florida	29.6899 N 81.9935 W	0-0.1	0																												July16Sample25	NA	NA
FL_3_41a_1	NA	NA	NA	soil metagenome	2009-10-15	ENVO:subtropical coniferous forest biome	ENVO:microbial feature	ENVO:soil	USA: Florida	29.6899 N 81.9935 W	0-0.1	0																												OctoberSample1	3.99	NA
FL_3_41a_3	NA	NA	NA	soil metagenome	2009-10-15	ENVO:subtropical coniferous forest biome	ENVO:microbial feature	ENVO:soil	USA: Florida	29.6899 N 81.9935 W	0-0.1	0																												OctoberSample2	NA	NA
FL_3_42a	NA	NA	NA	soil metagenome	2009-10-15	ENVO:subtropical coniferous forest biome	ENVO:microbial feature	ENVO:soil	USA: Florida	29.6899 N 81.9935 W	0-0.1	0																												OctoberSample3	4.38	NA
FL_3_42a_1	NA	NA	NA	soil metagenome	2009-10-15	ENVO:subtropical coniferous forest biome	ENVO:microbial feature	ENVO:soil	USA: Florida	29.6899 N 81.9935 W	0-0.1	0																												OctoberSample4	NA	NA
FL_3_42a_2	NA	NA	NA	soil metagenome	2009-10-15	ENVO:subtropical coniferous forest biome	ENVO:microbial feature	ENVO:soil	USA: Florida	29.6899 N 81.9935 W	0-0.1	0																												OctoberSample5	NA	NA
FL_3_42a_3	NA	NA	NA	soil metagenome	2009-10-15	ENVO:subtropical coniferous forest biome	ENVO:microbial feature	ENVO:soil	USA: Florida	29.6899 N 81.9935 W	0-0.1	0																												OctoberSample6	NA	NA
FL_3_43a	NA	NA	NA	soil metagenome	2009-10-15	ENVO:subtropical coniferous forest biome	ENVO:microbial feature	ENVO:soil	USA: Florida	29.6899 N 81.9935 W	0-0.1	0																												OctoberSample7	4.29	NA
FL_3_43a_1	NA	NA	NA	soil metagenome	2009-10-15	ENVO:subtropical coniferous forest biome	ENVO:microbial feature	ENVO:soil	USA: Florida	29.6899 N 81.9935 W	0-0.1	0																												OctoberSample8	NA	NA
FL_3_43a_2	NA	NA	NA	soil metagenome	2009-10-15	ENVO:subtropical coniferous forest biome	ENVO:microbial feature	ENVO:soil	USA: Florida	29.6899 N 81.9935 W	0-0.1	0																												OctoberSample9	NA	NA
FL_3_43a_3	NA	NA	NA	soil metagenome	2009-10-15	ENVO:subtropical coniferous forest biome	ENVO:microbial feature	ENVO:soil	USA: Florida	29.6899 N 81.9935 W	0-0.1	0																												OctoberSample10	NA	NA
FL_3_44a	NA	NA	NA	soil metagenome	2009-10-15	ENVO:subtropical coniferous forest biome	ENVO:microbial feature	ENVO:soil	USA: Florida	29.6899 N 81.9935 W	0-0.1	0																												OctoberSample11	4.22	NA
FL_3_44a_1	NA	NA	NA	soil metagenome	2009-10-15	ENVO:subtropical coniferous forest biome	ENVO:microbial feature	ENVO:soil	USA: Florida	29.6899 N 81.9935 W	0-0.1	0																												OctoberSample12	NA	NA
FL_3_44a_2	NA	NA	NA	soil metagenome	2009-10-15	ENVO:subtropical coniferous forest biome	ENVO:microbial feature	ENVO:soil	USA: Florida	29.6899 N 81.9935 W	0-0.1	0																												OctoberSample13	NA	NA
FL_3_44a_3	NA	NA	NA	soil metagenome	2009-10-15	ENVO:subtropical coniferous forest biome	ENVO:microbial feature	ENVO:soil	USA: Florida	29.6899 N 81.9935 W	0-0.1	0																												OctoberSample14	NA	NA
FL_3_45a	NA	NA	NA	soil metagenome	2009-10-15	ENVO:subtropical coniferous forest biome	ENVO:microbial feature	ENVO:soil	USA: Florida	29.6899 N 81.9935 W	0-0.1	0																												OctoberSample15	4.32	NA
FL_3_45a_1	NA	NA	NA	soil metagenome	2009-10-15	ENVO:subtropical coniferous forest biome	ENVO:microbial feature	ENVO:soil	USA: Florida	29.6899 N 81.9935 W	0-0.1	0																												OctoberSample16	NA	NA
FL_3_45a_2	NA	NA	NA	soil metagenome	2009-10-15	ENVO:subtropical coniferous forest biome	ENVO:microbial feature	ENVO:soil	USA: Florida	29.6899 N 81.9935 W	0-0.1	0																												OctoberSample17	NA	NA
FL_3_45a_3	NA	NA	NA	soil metagenome	2009-10-15	ENVO:subtropical coniferous forest biome	ENVO:microbial feature	ENVO:soil	USA: Florida	29.6899 N 81.9935 W	0-0.1	0																												OctoberSample18	NA	NA
FL_3_46a	NA	NA	NA	soil metagenome	2009-10-15	ENVO:subtropical coniferous forest biome	ENVO:microbial feature	ENVO:soil	USA: Florida	29.6899 N 81.9935 W	0-0.1	0																												OctoberSample19	4.37	NA
FL_3_46a_1	NA	NA	NA	soil metagenome	2009-10-15	ENVO:subtropical coniferous forest biome	ENVO:microbial feature	ENVO:soil	USA: Florida	29.6899 N 81.9935 W	0-0.1	0																												OctoberSample20	NA	NA
FL_3_46a_2	NA	NA	NA	soil metagenome	2009-10-15	ENVO:subtropical coniferous forest biome	ENVO:microbial feature	ENVO:soil	USA: Florida	29.6899 N 81.9935 W	0-0.1	0																												OctoberSample21	NA	NA
FL3_46a_3	NA	NA	NA	soil metagenome	2009-10-15	ENVO:subtropical coniferous forest biome	ENVO:microbial feature	ENVO:soil	USA: Florida	29.6899 N 81.9935 W	0-0.1	0																												OctoberSample22	NA	NA
FL_3_47a	NA	NA	NA	soil metagenome	2009-10-15	ENVO:subtropical coniferous forest biome	ENVO:microbial feature	ENVO:soil	USA: Florida	29.6899 N 81.9935 W	0-0.1	0																												OctoberSample23	4.45	NA
FL3_47a_1	NA	NA	NA	soil metagenome	2009-10-15	ENVO:subtropical coniferous forest biome	ENVO:microbial feature	ENVO:soil	USA: Florida	29.6899 N 81.9935 W	0-0.1	0																												OctoberSample24	NA	NA
FL_3_47a_2	NA	NA	NA	soil metagenome	2009-10-15	ENVO:subtropical coniferous forest biome	ENVO:microbial feature	ENVO:soil	USA: Florida	29.6899 N 81.9935 W	0-0.1	0																												OctoberSample25	NA	NA
FL_3_47a_3	NA	NA	NA	soil metagenome	2009-10-15	ENVO:subtropical coniferous forest biome	ENVO:microbial feature	ENVO:soil	USA: Florida	29.6899 N 81.9935 W	0-0.1	0																												OctoberSample26	NA	NA
FL_3_48a_1	NA	NA	NA	soil metagenome	2009-10-15	ENVO:subtropical coniferous forest biome	ENVO:microbial feature	ENVO:soil	USA: Florida	29.6899 N 81.9935 W	0-0.1	0																												OctoberSample27	4.14	NA
FL_3_48a_2	NA	NA	NA	soil metagenome	2009-10-15	ENVO:subtropical coniferous forest biome	ENVO:microbial feature	ENVO:soil	USA: Florida	29.6899 N 81.9935 W	0-0.1	0																												OctoberSample28	NA	NA
FL_3_48a_3	NA	NA	NA	soil metagenome	2009-10-15	ENVO:subtropical coniferous forest biome	ENVO:microbial feature	ENVO:soil	USA: Florida	29.6899 N 81.9935 W	0-0.1	0																												OctoberSample29	NA	NA
FL_3_51a	NA	NA	NA	soil metagenome	2010-02-15	ENVO:subtropical coniferous forest biome	ENVO:microbial feature	ENVO:soil	USA: Florida	29.6899 N 81.9935 W	0-0.1	0																												FebruarySample1	5.25	NA
FL_3_51a_1	NA	NA	NA	soil metagenome	2010-02-15	ENVO:subtropical coniferous forest biome	ENVO:microbial feature	ENVO:soil	USA: Florida	29.6899 N 81.9935 W	0-0.1	0																												FebruarySample2	NA	NA
FL_3_51a_2	NA	NA	NA	soil metagenome	2010-02-15	ENVO:subtropical coniferous forest biome	ENVO:microbial feature	ENVO:soil	USA: Florida	29.6899 N 81.9935 W	0-0.1	0																												FebruarySample3	NA	NA
FL_3_51a_3	NA	NA	NA	soil metagenome	2010-02-15	ENVO:subtropical coniferous forest biome	ENVO:microbial feature	ENVO:soil	USA: Florida	29.6899 N 81.9935 W	0-0.1	0																												FebruarySample4	NA	NA
FL_3_52a_1	NA	NA	NA	soil metagenome	2010-02-15	ENVO:subtropical coniferous forest biome	ENVO:microbial feature	ENVO:soil	USA: Florida	29.6899 N 81.9935 W	0-0.1	0																												FebruarySample5	5.18	NA
FL_3_52a_2	NA	NA	NA	soil metagenome	2010-02-15	ENVO:subtropical coniferous forest biome	ENVO:microbial feature	ENVO:soil	USA: Florida	29.6899 N 81.9935 W	0-0.1	0																												FebruarySample6	NA	NA
FL_3_52a_3	NA	NA	NA	soil metagenome	2010-02-15	ENVO:subtropical coniferous forest biome	ENVO:microbial feature	ENVO:soil	USA: Florida	29.6899 N 81.9935 W	0-0.1	0																												FebruarySample7	NA	NA
FL_3_53a_1	NA	NA	NA	soil metagenome	2010-02-15	ENVO:subtropical coniferous forest biome	ENVO:microbial feature	ENVO:soil	USA: Florida	29.6899 N 81.9935 W	0-0.1	0																												FebruarySample8	4.82	NA
FL_3_53a_2	NA	NA	NA	soil metagenome	2010-02-15	ENVO:subtropical coniferous forest biome	ENVO:microbial feature	ENVO:soil	USA: Florida	29.6899 N 81.9935 W	0-0.1	0																												FebruarySample9	NA	NA
FL_3_53a_3	NA	NA	NA	soil metagenome	2010-02-15	ENVO:subtropical coniferous forest biome	ENVO:microbial feature	ENVO:soil	USA: Florida	29.6899 N 81.9935 W	0-0.1	0																												FebruarySample10	NA	NA
FL_3_54a	NA	NA	NA	soil metagenome	2010-02-15	ENVO:subtropical coniferous forest biome	ENVO:microbial feature	ENVO:soil	USA: Florida	29.6899 N 81.9935 W	0-0.1	0																												FebruarySample11	4.85	NA
FL_3_54a_1	NA	NA	NA	soil metagenome	2010-02-15	ENVO:subtropical coniferous forest biome	ENVO:microbial feature	ENVO:soil	USA: Florida	29.6899 N 81.9935 W	0-0.1	0																												FebruarySample12	NA	NA
FL_3_54a_2	NA	NA	NA	soil metagenome	2010-02-15	ENVO:subtropical coniferous forest biome	ENVO:microbial feature	ENVO:soil	USA: Florida	29.6899 N 81.9935 W	0-0.1	0																												FebruarySample13	NA	NA
FL_3_54a_3	NA	NA	NA	soil metagenome	2010-02-15	ENVO:subtropical coniferous forest biome	ENVO:microbial feature	ENVO:soil	USA: Florida	29.6899 N 81.9935 W	0-0.1	0																												FebruarySample14	NA	NA
FL_3_55a	NA	NA	NA	soil metagenome	2010-02-15	ENVO:subtropical coniferous forest biome	ENVO:microbial feature	ENVO:soil	USA: Florida	29.6899 N 81.9935 W	0-0.1	0																												FebruarySample15	4.97	NA
FL_3_55a_1	NA	NA	NA	soil metagenome	2010-02-15	ENVO:subtropical coniferous forest biome	ENVO:microbial feature	ENVO:soil	USA: Florida	29.6899 N 81.9935 W	0-0.1	0																												FebruarySample16	NA	NA
FL_3_55a_2	NA	NA	NA	soil metagenome	2010-02-15	ENVO:subtropical coniferous forest biome	ENVO:microbial feature	ENVO:soil	USA: Florida	29.6899 N 81.9935 W	0-0.1	0																												FebruarySample17	NA	NA
FL_3_55a_3	NA	NA	NA	soil metagenome	2010-02-15	ENVO:subtropical coniferous forest biome	ENVO:microbial feature	ENVO:soil	USA: Florida	29.6899 N 81.9935 W	0-0.1	0																												FebruarySample18	NA	NA
FL_3_56a	NA	NA	NA	soil metagenome	2010-02-15	ENVO:subtropical coniferous forest biome	ENVO:microbial feature	ENVO:soil	USA: Florida	29.6899 N 81.9935 W	0-0.1	0																												FebruarySample19	NA	NA
FL_3_56a_1	NA	NA	NA	soil metagenome	2010-02-15	ENVO:subtropical coniferous forest biome	ENVO:microbial feature	ENVO:soil	USA: Florida	29.6899 N 81.9935 W	0-0.1	0																												FebruarySample20	NA	NA
FL_3_56a_2	NA	NA	NA	soil metagenome	2010-02-15	ENVO:subtropical coniferous forest biome	ENVO:microbial feature	ENVO:soil	USA: Florida	29.6899 N 81.9935 W	0-0.1	0																												FebruarySample21	NA	NA
FL_3_56a_3	NA	NA	NA	soil metagenome	2010-02-15	ENVO:subtropical coniferous forest biome	ENVO:microbial feature	ENVO:soil	USA: Florida	29.6899 N 81.9935 W	0-0.1	0																												FebruarySample22	NA	NA
FL_3_57a_1	NA	NA	NA	soil metagenome	2010-02-15	ENVO:subtropical coniferous forest biome	ENVO:microbial feature	ENVO:soil	USA: Florida	29.6899 N 81.9935 W	0-0.1	0																												FebruarySample23	5.03	NA
FL_3_57a_2	NA	NA	NA	soil metagenome	2010-02-15	ENVO:subtropical coniferous forest biome	ENVO:microbial feature	ENVO:soil	USA: Florida	29.6899 N 81.9935 W	0-0.1	0																												FebruarySample24	NA	NA
FL_3_57a_3	NA	NA	NA	soil metagenome	2010-02-15	ENVO:subtropical coniferous forest biome	ENVO:microbial feature	ENVO:soil	USA: Florida	29.6899 N 81.9935 W	0-0.1	0																												FebruarySample25	NA	NA
FL_3_58a_1	NA	NA	NA	soil metagenome	2010-02-15	ENVO:subtropical coniferous forest biome	ENVO:microbial feature	ENVO:soil	USA: Florida	29.6899 N 81.9935 W	0-0.1	0																												FebruarySample26	4.97	NA
FL_3_58a_2	NA	NA	NA	soil metagenome	2010-02-15	ENVO:subtropical coniferous forest biome	ENVO:microbial feature	ENVO:soil	USA: Florida	29.6899 N 81.9935 W	0-0.1	0																												FebruarySample27	NA	NA
FL_3_58a_3	NA	NA	NA	soil metagenome	2010-02-15	ENVO:subtropical coniferous forest biome	ENVO:microbial feature	ENVO:soil	USA: Florida	29.6899 N 81.9935 W	0-0.1	0																												FebruarySample28	NA	NA
HI_20_11a	NA	NA	NA	soil metagenome	2009-07-02	ENVO:Tropical moist broadleaf forest biome	ENVO:microbial feature	ENVO:soil	USA: Hawaii	19.931304 N 155.2872 W	0-0.1	0																												JulySample1	4.76	NA
HI_20_11e	NA	NA	NA	soil metagenome	2009-07-02	ENVO:Tropical moist broadleaf forest biome	ENVO:microbial feature	ENVO:soil	USA: Hawaii	19.931304 N 155.2872 W	0-0.1	0																												JulySample2	NA	NA
HI_20_12a	NA	NA	NA	soil metagenome	2009-07-02	ENVO:Tropical moist broadleaf forest biome	ENVO:microbial feature	ENVO:soil	USA: Hawaii	19.931304 N 155.2872 W	0-0.1	0																												JulySample3	7.38	NA
HI_20_12e	NA	NA	NA	soil metagenome	2009-07-02	ENVO:Tropical moist broadleaf forest biome	ENVO:microbial feature	ENVO:soil	USA: Hawaii	19.931304 N 155.2872 W	0-0.1	0																												JulySample4	NA	NA
HI_20_13a	NA	NA	NA	soil metagenome	2009-07-02	ENVO:Tropical moist broadleaf forest biome	ENVO:microbial feature	ENVO:soil	USA: Hawaii	19.931304 N 155.2872 W	0-0.1	0																												JulySample5	4.09	NA
HI_20_13e	NA	NA	NA	soil metagenome	2009-07-02	ENVO:Tropical moist broadleaf forest biome	ENVO:microbial feature	ENVO:soil	USA: Hawaii	19.931304 N 155.2872 W	0-0.1	0																												JulySample6	NA	NA
HI_20_14a	NA	NA	NA	soil metagenome	2009-07-02	ENVO:Tropical moist broadleaf forest biome	ENVO:microbial feature	ENVO:soil	USA: Hawaii	19.931304 N 155.2872 W	0-0.1	0																												JulySample7	5.44	NA
HI_20_14e	NA	NA	NA	soil metagenome	2009-07-02	ENVO:Tropical moist broadleaf forest biome	ENVO:microbial feature	ENVO:soil	USA: Hawaii	19.931304 N 155.2872 W	0-0.1	0																												JulySample8	NA	NA
HI_20_15a	NA	NA	NA	soil metagenome	2009-07-02	ENVO:Tropical moist broadleaf forest biome	ENVO:microbial feature	ENVO:soil	USA: Hawaii	19.931304 N 155.2872 W	0-0.1	0																												JulySample9	5.08	NA
HI_20_15e	NA	NA	NA	soil metagenome	2009-07-02	ENVO:Tropical moist broadleaf forest biome	ENVO:microbial feature	ENVO:soil	USA: Hawaii	19.931304 N 155.2872 W	0-0.1	0																												JulySample10	NA	NA
HI_20_16a	NA	NA	NA	soil metagenome	2009-07-02	ENVO:Tropical moist broadleaf forest biome	ENVO:microbial feature	ENVO:soil	USA: Hawaii	19.931304 N 155.2872 W	0-0.1	0																												JulySample11	4.59	NA
HI_20_16e	NA	NA	NA	soil metagenome	2009-07-02	ENVO:Tropical moist broadleaf forest biome	ENVO:microbial feature	ENVO:soil	USA: Hawaii	19.931304 N 155.2872 W	0-0.1	0																												JulySample12	NA	NA
HI_20_17a	NA	NA	NA	soil metagenome	2009-07-02	ENVO:Tropical moist broadleaf forest biome	ENVO:microbial feature	ENVO:soil	USA: Hawaii	19.931304 N 155.2872 W	0-0.1	0																												JulySample13	5.15	NA
HI_20_17e	NA	NA	NA	soil metagenome	2009-07-02	ENVO:Tropical moist broadleaf forest biome	ENVO:microbial feature	ENVO:soil	USA: Hawaii	19.931304 N 155.2872 W	0-0.1	0																												JulySample14	NA	NA
HI_20_18a	NA	NA	NA	soil metagenome	2009-07-02	ENVO:Tropical moist broadleaf forest biome	ENVO:microbial feature	ENVO:soil	USA: Hawaii	19.931304 N 155.2872 W	0-0.1	0																												JulySample15	4.42	NA
HI_20_18e	NA	NA	NA	soil metagenome	2009-07-02	ENVO:Tropical moist broadleaf forest biome	ENVO:microbial feature	ENVO:soil	USA: Hawaii	19.931304 N 155.2872 W	0-0.1	0																												JulySample16	NA	NA
HI_20_21a	NA	NA	NA	soil metagenome	2009-08-13	ENVO:Tropical moist broadleaf forest biome	ENVO:microbial feature	ENVO:soil	USA: Hawaii	19.931304 N 155.2872 W	0-0.1	0																												August13Sample1	NA	NA
HI_20_21e	NA	NA	NA	soil metagenome	2009-08-13	ENVO:Tropical moist broadleaf forest biome	ENVO:microbial feature	ENVO:soil	USA: Hawaii	19.931304 N 155.2872 W	0-0.1	0																												August13Sample2	NA	NA
HI_20_22a	NA	NA	NA	soil metagenome	2009-08-13	ENVO:Tropical moist broadleaf forest biome	ENVO:microbial feature	ENVO:soil	USA: Hawaii	19.931304 N 155.2872 W	0-0.1	0																												August13Sample3	4.62	NA
HI_20_22e	NA	NA	NA	soil metagenome	2009-08-13	ENVO:Tropical moist broadleaf forest biome	ENVO:microbial feature	ENVO:soil	USA: Hawaii	19.931304 N 155.2872 W	0-0.1	0																												August13Sample4	NA	NA
HI_20_23a	NA	NA	NA	soil metagenome	2009-08-13	ENVO:Tropical moist broadleaf forest biome	ENVO:microbial feature	ENVO:soil	USA: Hawaii	19.931304 N 155.2872 W	0-0.1	0																												August13Sample5	5.41	NA
HI_20_23e	NA	NA	NA	soil metagenome	2009-08-13	ENVO:Tropical moist broadleaf forest biome	ENVO:microbial feature	ENVO:soil	USA: Hawaii	19.931304 N 155.2872 W	0-0.1	0																												August13Sample6	NA	NA
HI_20_24a	NA	NA	NA	soil metagenome	2009-08-13	ENVO:Tropical moist broadleaf forest biome	ENVO:microbial feature	ENVO:soil	USA: Hawaii	19.931304 N 155.2872 W	0-0.1	0																												August13Sample7	3.84	NA
HI_20_24e	NA	NA	NA	soil metagenome	2009-08-13	ENVO:Tropical moist broadleaf forest biome	ENVO:microbial feature	ENVO:soil	USA: Hawaii	19.931304 N 155.2872 W	0-0.1	0																												August13Sample8	NA	NA
HI_20_25a	NA	NA	NA	soil metagenome	2009-08-13	ENVO:Tropical moist broadleaf forest biome	ENVO:microbial feature	ENVO:soil	USA: Hawaii	19.931304 N 155.2872 W	0-0.1	0																												August13Sample9	3.81	NA
HI_20_25e	NA	NA	NA	soil metagenome	2009-08-13	ENVO:Tropical moist broadleaf forest biome	ENVO:microbial feature	ENVO:soil	USA: Hawaii	19.931304 N 155.2872 W	0-0.1	0																												August13Sample10	NA	NA
HI_20_26a	NA	NA	NA	soil metagenome	2009-08-13	ENVO:Tropical moist broadleaf forest biome	ENVO:microbial feature	ENVO:soil	USA: Hawaii	19.931304 N 155.2872 W	0-0.1	0																												August13Sample11	5.02	NA
HI_20_26e	NA	NA	NA	soil metagenome	2009-08-13	ENVO:Tropical moist broadleaf forest biome	ENVO:microbial feature	ENVO:soil	USA: Hawaii	19.931304 N 155.2872 W	0-0.1	0																												August13Sample12	NA	NA
HI_20_27a	NA	NA	NA	soil metagenome	2009-08-13	ENVO:Tropical moist broadleaf forest biome	ENVO:microbial feature	ENVO:soil	USA: Hawaii	19.931304 N 155.2872 W	0-0.1	0																												August13Sample13	4.83	NA
HI_20_27e	NA	NA	NA	soil metagenome	2009-08-13	ENVO:Tropical moist broadleaf forest biome	ENVO:microbial feature	ENVO:soil	USA: Hawaii	19.931304 N 155.2872 W	0-0.1	0																												August13Sample14	NA	NA
HI_20_28a	NA	NA	NA	soil metagenome	2009-08-13	ENVO:Tropical moist broadleaf forest biome	ENVO:microbial feature	ENVO:soil	USA: Hawaii	19.931304 N 155.2872 W	0-0.1	0																												August13Sample15	5.55	NA
HI_20_28e	NA	NA	NA	soil metagenome	2009-08-13	ENVO:Tropical moist broadleaf forest biome	ENVO:microbial feature	ENVO:soil	USA: Hawaii	19.931304 N 155.2872 W	0-0.1	0																												August13Sample16	NA	NA
HI_20_31a	NA	NA	NA	soil metagenome	2009-08-24	ENVO:Tropical moist broadleaf forest biome	ENVO:microbial feature	ENVO:soil	USA: Hawaii	19.931304 N 155.2872 W	0-0.1	0																												August24Sample1	NA	NA
HI_20_31a_1	NA	NA	NA	soil metagenome	2009-08-24	ENVO:Tropical moist broadleaf forest biome	ENVO:microbial feature	ENVO:soil	USA: Hawaii	19.931304 N 155.2872 W	0-0.1	0																												August24Sample2	NA	NA
HI_20_31a_2	NA	NA	NA	soil metagenome	2009-08-24	ENVO:Tropical moist broadleaf forest biome	ENVO:microbial feature	ENVO:soil	USA: Hawaii	19.931304 N 155.2872 W	0-0.1	0																												August24Sample3	NA	NA
HI_20_31a_3	NA	NA	NA	soil metagenome	2009-08-24	ENVO:Tropical moist broadleaf forest biome	ENVO:microbial feature	ENVO:soil	USA: Hawaii	19.931304 N 155.2872 W	0-0.1	0																												August24Sample4	NA	NA
HI_20_31e_1	NA	NA	NA	soil metagenome	2009-08-24	ENVO:Tropical moist broadleaf forest biome	ENVO:microbial feature	ENVO:soil	USA: Hawaii	19.931304 N 155.2872 W	0-0.1	0																												August24Sample5	NA	NA
HI_20_31e_2	NA	NA	NA	soil metagenome	2009-08-24	ENVO:Tropical moist broadleaf forest biome	ENVO:microbial feature	ENVO:soil	USA: Hawaii	19.931304 N 155.2872 W	0-0.1	0																												August24Sample6	NA	NA
HI_20_31e_3	NA	NA	NA	soil metagenome	2009-08-24	ENVO:Tropical moist broadleaf forest biome	ENVO:microbial feature	ENVO:soil	USA: Hawaii	19.931304 N 155.2872 W	0-0.1	0																												August24Sample7	NA	NA
HI_20_32a_1	NA	NA	NA	soil metagenome	2009-08-24	ENVO:Tropical moist broadleaf forest biome	ENVO:microbial feature	ENVO:soil	USA: Hawaii	19.931304 N 155.2872 W	0-0.1	0																												August24Sample8	NA	NA
HI_20_32a_2	NA	NA	NA	soil metagenome	2009-08-24	ENVO:Tropical moist broadleaf forest biome	ENVO:microbial feature	ENVO:soil	USA: Hawaii	19.931304 N 155.2872 W	0-0.1	0																												August24Sample9	NA	NA
HI_20_32a_3	NA	NA	NA	soil metagenome	2009-08-24	ENVO:Tropical moist broadleaf forest biome	ENVO:microbial feature	ENVO:soil	USA: Hawaii	19.931304 N 155.2872 W	0-0.1	0																												August24Sample10	NA	NA
HI_20_32e_3	NA	NA	NA	soil metagenome	2009-08-24	ENVO:Tropical moist broadleaf forest biome	ENVO:microbial feature	ENVO:soil	USA: Hawaii	19.931304 N 155.2872 W	0-0.1	0																												August24Sample11	NA	NA
HI_20_33a	NA	NA	NA	soil metagenome	2009-08-24	ENVO:Tropical moist broadleaf forest biome	ENVO:microbial feature	ENVO:soil	USA: Hawaii	19.931304 N 155.2872 W	0-0.1	0																												August24Sample12	NA	NA
HI_20_33a_1	NA	NA	NA	soil metagenome	2009-08-24	ENVO:Tropical moist broadleaf forest biome	ENVO:microbial feature	ENVO:soil	USA: Hawaii	19.931304 N 155.2872 W	0-0.1	0																												August24Sample13	NA	NA
HI_20_33a_2	NA	NA	NA	soil metagenome	2009-08-24	ENVO:Tropical moist broadleaf forest biome	ENVO:microbial feature	ENVO:soil	USA: Hawaii	19.931304 N 155.2872 W	0-0.1	0																												August24Sample14	NA	NA
HI_20_33a_3	NA	NA	NA	soil metagenome	2009-08-24	ENVO:Tropical moist broadleaf forest biome	ENVO:microbial feature	ENVO:soil	USA: Hawaii	19.931304 N 155.2872 W	0-0.1	0																												August24Sample15	NA	NA
HI_20_33e_1	NA	NA	NA	soil metagenome	2009-08-24	ENVO:Tropical moist broadleaf forest biome	ENVO:microbial feature	ENVO:soil	USA: Hawaii	19.931304 N 155.2872 W	0-0.1	0																												August24Sample16	NA	NA
HI_20_33e_2	NA	NA	NA	soil metagenome	2009-08-24	ENVO:Tropical moist broadleaf forest biome	ENVO:microbial feature	ENVO:soil	USA: Hawaii	19.931304 N 155.2872 W	0-0.1	0																												August24Sample17	NA	NA
HI_20_34a	NA	NA	NA	soil metagenome	2009-08-24	ENVO:Tropical moist broadleaf forest biome	ENVO:microbial feature	ENVO:soil	USA: Hawaii	19.931304 N 155.2872 W	0-0.1	0																												August24Sample18	NA	NA
HI_20_34a_1	NA	NA	NA	soil metagenome	2009-08-24	ENVO:Tropical moist broadleaf forest biome	ENVO:microbial feature	ENVO:soil	USA: Hawaii	19.931304 N 155.2872 W	0-0.1	0																												August24Sample19	NA	NA
HI_20_34a_2	NA	NA	NA	soil metagenome	2009-08-24	ENVO:Tropical moist broadleaf forest biome	ENVO:microbial feature	ENVO:soil	USA: Hawaii	19.931304 N 155.2872 W	0-0.1	0																												August24Sample20	NA	NA
HI_20_34a_3	NA	NA	NA	soil metagenome	2009-08-24	ENVO:Tropical moist broadleaf forest biome	ENVO:microbial feature	ENVO:soil	USA: Hawaii	19.931304 N 155.2872 W	0-0.1	0																												August24Sample21	NA	NA
HI_20_35a	NA	NA	NA	soil metagenome	2009-08-24	ENVO:Tropical moist broadleaf forest biome	ENVO:microbial feature	ENVO:soil	USA: Hawaii	19.931304 N 155.2872 W	0-0.1	0																												August24Sample22	NA	NA
HI_20_35a_1	NA	NA	NA	soil metagenome	2009-08-24	ENVO:Tropical moist broadleaf forest biome	ENVO:microbial feature	ENVO:soil	USA: Hawaii	19.931304 N 155.2872 W	0-0.1	0																												August24Sample23	NA	NA
HI_20_35a_2	NA	NA	NA	soil metagenome	2009-08-24	ENVO:Tropical moist broadleaf forest biome	ENVO:microbial feature	ENVO:soil	USA: Hawaii	19.931304 N 155.2872 W	0-0.1	0																												August24Sample24	NA	NA
HI_20_35a_3	NA	NA	NA	soil metagenome	2009-08-24	ENVO:Tropical moist broadleaf forest biome	ENVO:microbial feature	ENVO:soil	USA: Hawaii	19.931304 N 155.2872 W	0-0.1	0																												August24Sample25	NA	NA
HI_20_35e_1	NA	NA	NA	soil metagenome	2009-08-24	ENVO:Tropical moist broadleaf forest biome	ENVO:microbial feature	ENVO:soil	USA: Hawaii	19.931304 N 155.2872 W	0-0.1	0																												August24Sample26	NA	NA
HI_20_35e_2	NA	NA	NA	soil metagenome	2009-08-24	ENVO:Tropical moist broadleaf forest biome	ENVO:microbial feature	ENVO:soil	USA: Hawaii	19.931304 N 155.2872 W	0-0.1	0																												August24Sample27	NA	NA
HI_20_35e_3	NA	NA	NA	soil metagenome	2009-08-24	ENVO:Tropical moist broadleaf forest biome	ENVO:microbial feature	ENVO:soil	USA: Hawaii	19.931304 N 155.2872 W	0-0.1	0																												August24Sample28	NA	NA
HI_20_36a	NA	NA	NA	soil metagenome	2009-08-24	ENVO:Tropical moist broadleaf forest biome	ENVO:microbial feature	ENVO:soil	USA: Hawaii	19.931304 N 155.2872 W	0-0.1	0																												August24Sample29	NA	NA
HI_20_36a_1	NA	NA	NA	soil metagenome	2009-08-24	ENVO:Tropical moist broadleaf forest biome	ENVO:microbial feature	ENVO:soil	USA: Hawaii	19.931304 N 155.2872 W	0-0.1	0																												August24Sample30	NA	NA
HI_20_36a_2	NA	NA	NA	soil metagenome	2009-08-24	ENVO:Tropical moist broadleaf forest biome	ENVO:microbial feature	ENVO:soil	USA: Hawaii	19.931304 N 155.2872 W	0-0.1	0																												August24Sample31	NA	NA
HI_20_36a_3	NA	NA	NA	soil metagenome	2009-08-24	ENVO:Tropical moist broadleaf forest biome	ENVO:microbial feature	ENVO:soil	USA: Hawaii	19.931304 N 155.2872 W	0-0.1	0																												August24Sample32	NA	NA
HI_20_36e_2	NA	NA	NA	soil metagenome	2009-08-24	ENVO:Tropical moist broadleaf forest biome	ENVO:microbial feature	ENVO:soil	USA: Hawaii	19.931304 N 155.2872 W	0-0.1	0																												August24Sample33	NA	NA
HI_20_36e_3	NA	NA	NA	soil metagenome	2009-08-24	ENVO:Tropical moist broadleaf forest biome	ENVO:microbial feature	ENVO:soil	USA: Hawaii	19.931304 N 155.2872 W	0-0.1	0																												August24Sample34	NA	NA
HI_20_37a	NA	NA	NA	soil metagenome	2009-08-24	ENVO:Tropical moist broadleaf forest biome	ENVO:microbial feature	ENVO:soil	USA: Hawaii	19.931304 N 155.2872 W	0-0.1	0																												August24Sample35	NA	NA
HI_20_37a_1	NA	NA	NA	soil metagenome	2009-08-24	ENVO:Tropical moist broadleaf forest biome	ENVO:microbial feature	ENVO:soil	USA: Hawaii	19.931304 N 155.2872 W	0-0.1	0																												August24Sample36	NA	NA
HI_20_37a_2	NA	NA	NA	soil metagenome	2009-08-24	ENVO:Tropical moist broadleaf forest biome	ENVO:microbial feature	ENVO:soil	USA: Hawaii	19.931304 N 155.2872 W	0-0.1	0																												August24Sample37	NA	NA
HI_20_37a_3	NA	NA	NA	soil metagenome	2009-08-24	ENVO:Tropical moist broadleaf forest biome	ENVO:microbial feature	ENVO:soil	USA: Hawaii	19.931304 N 155.2872 W	0-0.1	0																												August24Sample38	NA	NA
HI_20_37e_1	NA	NA	NA	soil metagenome	2009-08-24	ENVO:Tropical moist broadleaf forest biome	ENVO:microbial feature	ENVO:soil	USA: Hawaii	19.931304 N 155.2872 W	0-0.1	0																												August24Sample39	NA	NA
HI_20_37e_2	NA	NA	NA	soil metagenome	2009-08-24	ENVO:Tropical moist broadleaf forest biome	ENVO:microbial feature	ENVO:soil	USA: Hawaii	19.931304 N 155.2872 W	0-0.1	0																												August24Sample40	NA	NA
HI_20_37e_3	NA	NA	NA	soil metagenome	2009-08-24	ENVO:Tropical moist broadleaf forest biome	ENVO:microbial feature	ENVO:soil	USA: Hawaii	19.931304 N 155.2872 W	0-0.1	0																												August24Sample41	NA	NA
HI_20_38a	NA	NA	NA	soil metagenome	2009-08-24	ENVO:Tropical moist broadleaf forest biome	ENVO:microbial feature	ENVO:soil	USA: Hawaii	19.931304 N 155.2872 W	0-0.1	0																												August24Sample42	NA	NA
HI_20_38a_3	NA	NA	NA	soil metagenome	2009-08-24	ENVO:Tropical moist broadleaf forest biome	ENVO:microbial feature	ENVO:soil	USA: Hawaii	19.931304 N 155.2872 W	0-0.1	0																												August24Sample43	NA	NA
HI_20_38e_1	NA	NA	NA	soil metagenome	2009-08-24	ENVO:Tropical moist broadleaf forest biome	ENVO:microbial feature	ENVO:soil	USA: Hawaii	19.931304 N 155.2872 W	0-0.1	0																												August24Sample44	NA	NA
HI_20_41a_1	NA	NA	NA	soil metagenome	2009-10-20	ENVO:Tropical moist broadleaf forest biome	ENVO:microbial feature	ENVO:soil	USA: Hawaii	19.931304 N 155.2872 W	0-0.1	0																												OctoberSample1	4.85	NA
HI_20_41a_2	NA	NA	NA	soil metagenome	2009-10-20	ENVO:Tropical moist broadleaf forest biome	ENVO:microbial feature	ENVO:soil	USA: Hawaii	19.931304 N 155.2872 W	0-0.1	0																												OctoberSample2	NA	NA
HI_20_41a_3	NA	NA	NA	soil metagenome	2009-10-20	ENVO:Tropical moist broadleaf forest biome	ENVO:microbial feature	ENVO:soil	USA: Hawaii	19.931304 N 155.2872 W	0-0.1	0																												OctoberSample3	NA	NA
HI_20_41e_1	NA	NA	NA	soil metagenome	2009-10-20	ENVO:Tropical moist broadleaf forest biome	ENVO:microbial feature	ENVO:soil	USA: Hawaii	19.931304 N 155.2872 W	0-0.1	0																												OctoberSample4	NA	NA
HI_20_41e_3	NA	NA	NA	soil metagenome	2009-10-20	ENVO:Tropical moist broadleaf forest biome	ENVO:microbial feature	ENVO:soil	USA: Hawaii	19.931304 N 155.2872 W	0-0.1	0																												OctoberSample5	NA	NA
HI_20_42a_1	NA	NA	NA	soil metagenome	2009-10-20	ENVO:Tropical moist broadleaf forest biome	ENVO:microbial feature	ENVO:soil	USA: Hawaii	19.931304 N 155.2872 W	0-0.1	0																												OctoberSample6	5.23	NA
HI_20_42a_2	NA	NA	NA	soil metagenome	2009-10-20	ENVO:Tropical moist broadleaf forest biome	ENVO:microbial feature	ENVO:soil	USA: Hawaii	19.931304 N 155.2872 W	0-0.1	0																												OctoberSample7	NA	NA
HI_20_42a_3	NA	NA	NA	soil metagenome	2009-10-20	ENVO:Tropical moist broadleaf forest biome	ENVO:microbial feature	ENVO:soil	USA: Hawaii	19.931304 N 155.2872 W	0-0.1	0																												OctoberSample8	NA	NA
HI_20_42e_1	NA	NA	NA	soil metagenome	2009-10-20	ENVO:Tropical moist broadleaf forest biome	ENVO:microbial feature	ENVO:soil	USA: Hawaii	19.931304 N 155.2872 W	0-0.1	0																												OctoberSample9	NA	NA
HI_20_42e_2	NA	NA	NA	soil metagenome	2009-10-20	ENVO:Tropical moist broadleaf forest biome	ENVO:microbial feature	ENVO:soil	USA: Hawaii	19.931304 N 155.2872 W	0-0.1	0																												OctoberSample10	NA	NA
HI_20_43a_1	NA	NA	NA	soil metagenome	2009-10-20	ENVO:Tropical moist broadleaf forest biome	ENVO:microbial feature	ENVO:soil	USA: Hawaii	19.931304 N 155.2872 W	0-0.1	0																												OctoberSample11	NA	NA
HI_20_43e_1	NA	NA	NA	soil metagenome	2009-10-20	ENVO:Tropical moist broadleaf forest biome	ENVO:microbial feature	ENVO:soil	USA: Hawaii	19.931304 N 155.2872 W	0-0.1	0																												OctoberSample12	NA	NA
HI_20_44a_2	NA	NA	NA	soil metagenome	2009-10-20	ENVO:Tropical moist broadleaf forest biome	ENVO:microbial feature	ENVO:soil	USA: Hawaii	19.931304 N 155.2872 W	0-0.1	0																												OctoberSample13	5.15	NA
HI_20_46a_1	NA	NA	NA	soil metagenome	2009-10-20	ENVO:Tropical moist broadleaf forest biome	ENVO:microbial feature	ENVO:soil	USA: Hawaii	19.931304 N 155.2872 W	0-0.1	0																												OctoberSample14	NA	NA
HI_20_46a_3	NA	NA	NA	soil metagenome	2009-10-20	ENVO:Tropical moist broadleaf forest biome	ENVO:microbial feature	ENVO:soil	USA: Hawaii	19.931304 N 155.2872 W	0-0.1	0																												OctoberSample15	NA	NA
HI_20_46e_3	NA	NA	NA	soil metagenome	2009-10-20	ENVO:Tropical moist broadleaf forest biome	ENVO:microbial feature	ENVO:soil	USA: Hawaii	19.931304 N 155.2872 W	0-0.1	0																												OctoberSample16	NA	NA
HI_20_47a_1	NA	NA	NA	soil metagenome	2009-10-20	ENVO:Tropical moist broadleaf forest biome	ENVO:microbial feature	ENVO:soil	USA: Hawaii	19.931304 N 155.2872 W	0-0.1	0																												OctoberSample17	5.02	NA
HI_20_47a_2	NA	NA	NA	soil metagenome	2009-10-20	ENVO:Tropical moist broadleaf forest biome	ENVO:microbial feature	ENVO:soil	USA: Hawaii	19.931304 N 155.2872 W	0-0.1	0																												OctoberSample18	NA	NA
HI_20_48a_3	NA	NA	NA	soil metagenome	2009-10-20	ENVO:Tropical moist broadleaf forest biome	ENVO:microbial feature	ENVO:soil	USA: Hawaii	19.931304 N 155.2872 W	0-0.1	0																												OctoberSample19	4.33	NA
HI_20_48e_1	NA	NA	NA	soil metagenome	2009-10-20	ENVO:Tropical moist broadleaf forest biome	ENVO:microbial feature	ENVO:soil	USA: Hawaii	19.931304 N 155.2872 W	0-0.1	0																												OctoberSample20	NA	NA
HI_20_51a_1	NA	NA	NA	soil metagenome	2010-02-11	ENVO:Tropical moist broadleaf forest biome	ENVO:microbial feature	ENVO:soil	USA: Hawaii	19.931304 N 155.2872 W	0-0.1	0																												FebruarySample1	5.33	NA
HI_20_51a_2	NA	NA	NA	soil metagenome	2010-02-11	ENVO:Tropical moist broadleaf forest biome	ENVO:microbial feature	ENVO:soil	USA: Hawaii	19.931304 N 155.2872 W	0-0.1	0																												FebruarySample2	NA	NA
HI_20_51e_1	NA	NA	NA	soil metagenome	2010-02-11	ENVO:Tropical moist broadleaf forest biome	ENVO:microbial feature	ENVO:soil	USA: Hawaii	19.931304 N 155.2872 W	0-0.1	0																												FebruarySample3	NA	NA
HI_20_51e_2	NA	NA	NA	soil metagenome	2010-02-11	ENVO:Tropical moist broadleaf forest biome	ENVO:microbial feature	ENVO:soil	USA: Hawaii	19.931304 N 155.2872 W	0-0.1	0																												FebruarySample4	NA	NA
HI_20_51e_3	NA	NA	NA	soil metagenome	2010-02-11	ENVO:Tropical moist broadleaf forest biome	ENVO:microbial feature	ENVO:soil	USA: Hawaii	19.931304 N 155.2872 W	0-0.1	0																												FebruarySample5	NA	NA
HI_20_52a_2	NA	NA	NA	soil metagenome	2010-02-11	ENVO:Tropical moist broadleaf forest biome	ENVO:microbial feature	ENVO:soil	USA: Hawaii	19.931304 N 155.2872 W	0-0.1	0																												FebruarySample6	5.25	NA
HI_20_52e_1	NA	NA	NA	soil metagenome	2010-02-11	ENVO:Tropical moist broadleaf forest biome	ENVO:microbial feature	ENVO:soil	USA: Hawaii	19.931304 N 155.2872 W	0-0.1	0																												FebruarySample7	NA	NA
HI_20_52e_2	NA	NA	NA	soil metagenome	2010-02-11	ENVO:Tropical moist broadleaf forest biome	ENVO:microbial feature	ENVO:soil	USA: Hawaii	19.931304 N 155.2872 W	0-0.1	0																												FebruarySample8	NA	NA
HI_20_52e_3	NA	NA	NA	soil metagenome	2010-02-11	ENVO:Tropical moist broadleaf forest biome	ENVO:microbial feature	ENVO:soil	USA: Hawaii	19.931304 N 155.2872 W	0-0.1	0																												FebruarySample9	NA	NA
HI_20_53e_1	NA	NA	NA	soil metagenome	2010-02-11	ENVO:Tropical moist broadleaf forest biome	ENVO:microbial feature	ENVO:soil	USA: Hawaii	19.931304 N 155.2872 W	0-0.1	0																												FebruarySample10	NA	NA
HI_20_53e_2	NA	NA	NA	soil metagenome	2010-02-11	ENVO:Tropical moist broadleaf forest biome	ENVO:microbial feature	ENVO:soil	USA: Hawaii	19.931304 N 155.2872 W	0-0.1	0																												FebruarySample11	NA	NA
HI_20_53e_3	NA	NA	NA	soil metagenome	2010-02-11	ENVO:Tropical moist broadleaf forest biome	ENVO:microbial feature	ENVO:soil	USA: Hawaii	19.931304 N 155.2872 W	0-0.1	0																												FebruarySample12	NA	NA
HI_20_54a_2	NA	NA	NA	soil metagenome	2010-02-11	ENVO:Tropical moist broadleaf forest biome	ENVO:microbial feature	ENVO:soil	USA: Hawaii	19.931304 N 155.2872 W	0-0.1	0																												FebruarySample13	NA	NA
HI_20_54a_3	NA	NA	NA	soil metagenome	2010-02-11	ENVO:Tropical moist broadleaf forest biome	ENVO:microbial feature	ENVO:soil	USA: Hawaii	19.931304 N 155.2872 W	0-0.1	0																												FebruarySample14	4.47	NA
HI_20_54e_1	NA	NA	NA	soil metagenome	2010-02-11	ENVO:Tropical moist broadleaf forest biome	ENVO:microbial feature	ENVO:soil	USA: Hawaii	19.931304 N 155.2872 W	0-0.1	0																												FebruarySample15	NA	NA
HI_20_54e_2	NA	NA	NA	soil metagenome	2010-02-11	ENVO:Tropical moist broadleaf forest biome	ENVO:microbial feature	ENVO:soil	USA: Hawaii	19.931304 N 155.2872 W	0-0.1	0																												FebruarySample16	NA	NA
HI_20_54e_3	NA	NA	NA	soil metagenome	2010-02-11	ENVO:Tropical moist broadleaf forest biome	ENVO:microbial feature	ENVO:soil	USA: Hawaii	19.931304 N 155.2872 W	0-0.1	0																												FebruarySample17	NA	NA
HI_20_55a_1	NA	NA	NA	soil metagenome	2010-02-11	ENVO:Tropical moist broadleaf forest biome	ENVO:microbial feature	ENVO:soil	USA: Hawaii	19.931304 N 155.2872 W	0-0.1	0																												FebruarySample18	4.67	NA
HI_20_55a_2	NA	NA	NA	soil metagenome	2010-02-11	ENVO:Tropical moist broadleaf forest biome	ENVO:microbial feature	ENVO:soil	USA: Hawaii	19.931304 N 155.2872 W	0-0.1	0																												FebruarySample19	NA	NA
HI_20_55a_3	NA	NA	NA	soil metagenome	2010-02-11	ENVO:Tropical moist broadleaf forest biome	ENVO:microbial feature	ENVO:soil	USA: Hawaii	19.931304 N 155.2872 W	0-0.1	0																												FebruarySample20	NA	NA
HI_20_55e_1	NA	NA	NA	soil metagenome	2010-02-11	ENVO:Tropical moist broadleaf forest biome	ENVO:microbial feature	ENVO:soil	USA: Hawaii	19.931304 N 155.2872 W	0-0.1	0																												FebruarySample21	NA	NA
HI_20_55e_2	NA	NA	NA	soil metagenome	2010-02-11	ENVO:Tropical moist broadleaf forest biome	ENVO:microbial feature	ENVO:soil	USA: Hawaii	19.931304 N 155.2872 W	0-0.1	0																												FebruarySample22	NA	NA
HI_20_55e_3	NA	NA	NA	soil metagenome	2010-02-11	ENVO:Tropical moist broadleaf forest biome	ENVO:microbial feature	ENVO:soil	USA: Hawaii	19.931304 N 155.2872 W	0-0.1	0																												FebruarySample23	NA	NA
HI_20_56a_1	NA	NA	NA	soil metagenome	2010-02-11	ENVO:Tropical moist broadleaf forest biome	ENVO:microbial feature	ENVO:soil	USA: Hawaii	19.931304 N 155.2872 W	0-0.1	0																												FebruarySample24	NA	NA
HI_20_56a_2	NA	NA	NA	soil metagenome	2010-02-11	ENVO:Tropical moist broadleaf forest biome	ENVO:microbial feature	ENVO:soil	USA: Hawaii	19.931304 N 155.2872 W	0-0.1	0																												FebruarySample25	NA	NA
HI_20_56a_3	NA	NA	NA	soil metagenome	2010-02-11	ENVO:Tropical moist broadleaf forest biome	ENVO:microbial feature	ENVO:soil	USA: Hawaii	19.931304 N 155.2872 W	0-0.1	0																												FebruarySample26	NA	NA
HI_20_56e_1	NA	NA	NA	soil metagenome	2010-02-11	ENVO:Tropical moist broadleaf forest biome	ENVO:microbial feature	ENVO:soil	USA: Hawaii	19.931304 N 155.2872 W	0-0.1	0																												FebruarySample27	NA	NA
HI_20_56e_2	NA	NA	NA	soil metagenome	2010-02-11	ENVO:Tropical moist broadleaf forest biome	ENVO:microbial feature	ENVO:soil	USA: Hawaii	19.931304 N 155.2872 W	0-0.1	0																												FebruarySample28	NA	NA
HI_20_56e_3	NA	NA	NA	soil metagenome	2010-02-11	ENVO:Tropical moist broadleaf forest biome	ENVO:microbial feature	ENVO:soil	USA: Hawaii	19.931304 N 155.2872 W	0-0.1	0																												FebruarySample29	NA	NA
HI_20_57a_1	NA	NA	NA	soil metagenome	2010-02-11	ENVO:Tropical moist broadleaf forest biome	ENVO:microbial feature	ENVO:soil	USA: Hawaii	19.931304 N 155.2872 W	0-0.1	0																												FebruarySample30	4.21	NA
HI_20_57a_2	NA	NA	NA	soil metagenome	2010-02-11	ENVO:Tropical moist broadleaf forest biome	ENVO:microbial feature	ENVO:soil	USA: Hawaii	19.931304 N 155.2872 W	0-0.1	0																												FebruarySample31	NA	NA
HI_20_57a_3	NA	NA	NA	soil metagenome	2010-02-11	ENVO:Tropical moist broadleaf forest biome	ENVO:microbial feature	ENVO:soil	USA: Hawaii	19.931304 N 155.2872 W	0-0.1	0																												FebruarySample32	NA	NA
HI_20_57e_1	NA	NA	NA	soil metagenome	2010-02-11	ENVO:Tropical moist broadleaf forest biome	ENVO:microbial feature	ENVO:soil	USA: Hawaii	19.931304 N 155.2872 W	0-0.1	0																												FebruarySample33	NA	NA
HI_20_57e_2	NA	NA	NA	soil metagenome	2010-02-11	ENVO:Tropical moist broadleaf forest biome	ENVO:microbial feature	ENVO:soil	USA: Hawaii	19.931304 N 155.2872 W	0-0.1	0																												FebruarySample34	NA	NA
HI_20_57e_3	NA	NA	NA	soil metagenome	2010-02-11	ENVO:Tropical moist broadleaf forest biome	ENVO:microbial feature	ENVO:soil	USA: Hawaii	19.931304 N 155.2872 W	0-0.1	0																												FebruarySample35	NA	NA
HI_20_58a_1	NA	NA	NA	soil metagenome	2010-02-11	ENVO:Tropical moist broadleaf forest biome	ENVO:microbial feature	ENVO:soil	USA: Hawaii	19.931304 N 155.2872 W	0-0.1	0																												FebruarySample36	3.59	NA
HI_20_58a_2	NA	NA	NA	soil metagenome	2010-02-11	ENVO:Tropical moist broadleaf forest biome	ENVO:microbial feature	ENVO:soil	USA: Hawaii	19.931304 N 155.2872 W	0-0.1	0																												FebruarySample37	NA	NA
HI_20_58a_3	NA	NA	NA	soil metagenome	2010-02-11	ENVO:Tropical moist broadleaf forest biome	ENVO:microbial feature	ENVO:soil	USA: Hawaii	19.931304 N 155.2872 W	0-0.1	0																												FebruarySample38	NA	NA
HI_20_58e_1	NA	NA	NA	soil metagenome	2010-02-11	ENVO:Tropical moist broadleaf forest biome	ENVO:microbial feature	ENVO:soil	USA: Hawaii	19.931304 N 155.2872 W	0-0.1	0																												FebruarySample39	NA	NA
HI_20_58e_2	NA	NA	NA	soil metagenome	2010-02-11	ENVO:Tropical moist broadleaf forest biome	ENVO:microbial feature	ENVO:soil	USA: Hawaii	19.931304 N 155.2872 W	0-0.1	0																												FebruarySample40	NA	NA
HI_20_58e_3	NA	NA	NA	soil metagenome	2010-02-11	ENVO:Tropical moist broadleaf forest biome	ENVO:microbial feature	ENVO:soil	USA: Hawaii	19.931304 N 155.2872 W	0-0.1	0																												FebruarySample41	NA	NA
UT_15_14a	NA	NA	NA	soil metagenome	2009-07-08	ENVO:Temperate grasslands, savannas, and shrubland biome	ENVO:microbial feature	ENVO:soil	USA: Utah	40.1762 N 112.4557 W	0-0.1	0																												July8Sample1	NA	NA
UT_15_16a	NA	NA	NA	soil metagenome	2009-07-08	ENVO:Temperate grasslands, savannas, and shrubland biome	ENVO:microbial feature	ENVO:soil	USA: Utah	40.1762 N 112.4557 W	0-0.1	0																												July8Sample2	NA	NA
UT_15_17a_1	NA	NA	NA	soil metagenome	2009-07-08	ENVO:Temperate grasslands, savannas, and shrubland biome	ENVO:microbial feature	ENVO:soil	USA: Utah	40.1762 N 112.4557 W	0-0.1	0																												July8Sample3	NA	NA
UT_15_17a_2	NA	NA	NA	soil metagenome	2009-07-08	ENVO:Temperate grasslands, savannas, and shrubland biome	ENVO:microbial feature	ENVO:soil	USA: Utah	40.1762 N 112.4557 W	0-0.1	0																												July8Sample4	NA	NA
UT_15_23a_1	NA	NA	NA	soil metagenome	2009-07-15	ENVO:Temperate grasslands, savannas, and shrubland biome	ENVO:microbial feature	ENVO:soil	USA: Utah	40.1762 N 112.4557 W	0-0.1	0																												July15Sample1	7.66	NA
UT_15_23a_2	NA	NA	NA	soil metagenome	2009-07-15	ENVO:Temperate grasslands, savannas, and shrubland biome	ENVO:microbial feature	ENVO:soil	USA: Utah	40.1762 N 112.4557 W	0-0.1	0																												July15Sample2	7.66	NA
UT_15_24a	NA	NA	NA	soil metagenome	2009-07-15	ENVO:Temperate grasslands, savannas, and shrubland biome	ENVO:microbial feature	ENVO:soil	USA: Utah	40.1762 N 112.4557 W	0-0.1	0																												July15Sample3	NA	NA
UT_15_32a	NA	NA	NA	soil metagenome	2009-07-17	ENVO:Temperate grasslands, savannas, and shrubland biome	ENVO:microbial feature	ENVO:soil	USA: Utah	40.1762 N 112.4557 W	0-0.1	0																												July17Sample1	7.82	NA
UT_15_34a	NA	NA	NA	soil metagenome	2009-07-17	ENVO:Temperate grasslands, savannas, and shrubland biome	ENVO:microbial feature	ENVO:soil	USA: Utah	40.1762 N 112.4557 W	0-0.1	0																												July17Sample2	7.49	NA
UT_15_35a	NA	NA	NA	soil metagenome	2009-07-17	ENVO:Temperate grasslands, savannas, and shrubland biome	ENVO:microbial feature	ENVO:soil	USA: Utah	40.1762 N 112.4557 W	0-0.1	0																												July17Sample3	7.75	NA
UT_15_36a	NA	NA	NA	soil metagenome	2009-07-17	ENVO:Temperate grasslands, savannas, and shrubland biome	ENVO:microbial feature	ENVO:soil	USA: Utah	40.1762 N 112.4557 W	0-0.1	0																												July17Sample4	7.95	NA
UT_15_37a	NA	NA	NA	soil metagenome	2009-07-17	ENVO:Temperate grasslands, savannas, and shrubland biome	ENVO:microbial feature	ENVO:soil	USA: Utah	40.1762 N 112.4557 W	0-0.1	0																												July17Sample5	7.83	NA
UT_15_41	NA	NA	NA	soil metagenome	2009-10-03	ENVO:Temperate grasslands, savannas, and shrubland biome	ENVO:microbial feature	ENVO:soil	USA: Utah	40.1762 N 112.4557 W	0-0.1	0																												OctoberSample1	7.5	NA
UT_15_42	NA	NA	NA	soil metagenome	2009-10-03	ENVO:Temperate grasslands, savannas, and shrubland biome	ENVO:microbial feature	ENVO:soil	USA: Utah	40.1762 N 112.4557 W	0-0.1	0																												OctoberSample2	7.91	NA
UT_15_44	NA	NA	NA	soil metagenome	2009-10-03	ENVO:Temperate grasslands, savannas, and shrubland biome	ENVO:microbial feature	ENVO:soil	USA: Utah	40.1762 N 112.4557 W	0-0.1	0																												OctoberSample3	7.89	NA
UT_15_45	NA	NA	NA	soil metagenome	2009-10-03	ENVO:Temperate grasslands, savannas, and shrubland biome	ENVO:microbial feature	ENVO:soil	USA: Utah	40.1762 N 112.4557 W	0-0.1	0																												OctoberSample4	7.89	NA
UT_15_46	NA	NA	NA	soil metagenome	2009-10-03	ENVO:Temperate grasslands, savannas, and shrubland biome	ENVO:microbial feature	ENVO:soil	USA: Utah	40.1762 N 112.4557 W	0-0.1	0																												OctoberSample5	7.72	NA
UT_15_47	NA	NA	NA	soil metagenome	2009-10-03	ENVO:Temperate grasslands, savannas, and shrubland biome	ENVO:microbial feature	ENVO:soil	USA: Utah	40.1762 N 112.4557 W	0-0.1	0																												OctoberSample6	7.85	NA
UT_15_51a	NA	NA	NA	soil metagenome	2010-03-10	ENVO:Temperate grasslands, savannas, and shrubland biome	ENVO:microbial feature	ENVO:soil	USA: Utah	40.1762 N 112.4557 W	0-0.1	0																												MarchSample1	NA	NA
UT_15_51a_1	NA	NA	NA	soil metagenome	2010-03-10	ENVO:Temperate grasslands, savannas, and shrubland biome	ENVO:microbial feature	ENVO:soil	USA: Utah	40.1762 N 112.4557 W	0-0.1	0																												MarchSample2	NA	NA
UT_15_51a_2	NA	NA	NA	soil metagenome	2010-03-10	ENVO:Temperate grasslands, savannas, and shrubland biome	ENVO:microbial feature	ENVO:soil	USA: Utah	40.1762 N 112.4557 W	0-0.1	0																												MarchSample3	NA	NA
UT_15_51a_3	NA	NA	NA	soil metagenome	2010-03-10	ENVO:Temperate grasslands, savannas, and shrubland biome	ENVO:microbial feature	ENVO:soil	USA: Utah	40.1762 N 112.4557 W	0-0.1	0																												MarchSample4	NA	NA
UT_15_52a	NA	NA	NA	soil metagenome	2010-03-10	ENVO:Temperate grasslands, savannas, and shrubland biome	ENVO:microbial feature	ENVO:soil	USA: Utah	40.1762 N 112.4557 W	0-0.1	0																												MarchSample5	8.3	NA
UT_15_52a_1	NA	NA	NA	soil metagenome	2010-03-10	ENVO:Temperate grasslands, savannas, and shrubland biome	ENVO:microbial feature	ENVO:soil	USA: Utah	40.1762 N 112.4557 W	0-0.1	0																												MarchSample6	NA	NA
UT_15_52a_2	NA	NA	NA	soil metagenome	2010-03-10	ENVO:Temperate grasslands, savannas, and shrubland biome	ENVO:microbial feature	ENVO:soil	USA: Utah	40.1762 N 112.4557 W	0-0.1	0																												MarchSample7	NA	NA
UT_15_52a_3	NA	NA	NA	soil metagenome	2010-03-10	ENVO:Temperate grasslands, savannas, and shrubland biome	ENVO:microbial feature	ENVO:soil	USA: Utah	40.1762 N 112.4557 W	0-0.1	0																												MarchSample8	NA	NA
UT_15_53a	NA	NA	NA	soil metagenome	2010-03-10	ENVO:Temperate grasslands, savannas, and shrubland biome	ENVO:microbial feature	ENVO:soil	USA: Utah	40.1762 N 112.4557 W	0-0.1	0																												MarchSample9	8.21	NA
UT_15_53a_1	NA	NA	NA	soil metagenome	2010-03-10	ENVO:Temperate grasslands, savannas, and shrubland biome	ENVO:microbial feature	ENVO:soil	USA: Utah	40.1762 N 112.4557 W	0-0.1	0																												MarchSample10	NA	NA
UT_15_53a_2	NA	NA	NA	soil metagenome	2010-03-10	ENVO:Temperate grasslands, savannas, and shrubland biome	ENVO:microbial feature	ENVO:soil	USA: Utah	40.1762 N 112.4557 W	0-0.1	0																												MarchSample11	NA	NA
UT_15_53a_3	NA	NA	NA	soil metagenome	2010-03-10	ENVO:Temperate grasslands, savannas, and shrubland biome	ENVO:microbial feature	ENVO:soil	USA: Utah	40.1762 N 112.4557 W	0-0.1	0																												MarchSample12	NA	NA
UT_15_54a	NA	NA	NA	soil metagenome	2010-03-10	ENVO:Temperate grasslands, savannas, and shrubland biome	ENVO:microbial feature	ENVO:soil	USA: Utah	40.1762 N 112.4557 W	0-0.1	0																												MarchSample13	7.92	NA
UT_15_54a_1	NA	NA	NA	soil metagenome	2010-03-10	ENVO:Temperate grasslands, savannas, and shrubland biome	ENVO:microbial feature	ENVO:soil	USA: Utah	40.1762 N 112.4557 W	0-0.1	0																												MarchSample14	NA	NA
UT_15_54a_2	NA	NA	NA	soil metagenome	2010-03-10	ENVO:Temperate grasslands, savannas, and shrubland biome	ENVO:microbial feature	ENVO:soil	USA: Utah	40.1762 N 112.4557 W	0-0.1	0																												MarchSample15	NA	NA
UT_15_54a_3	NA	NA	NA	soil metagenome	2010-03-10	ENVO:Temperate grasslands, savannas, and shrubland biome	ENVO:microbial feature	ENVO:soil	USA: Utah	40.1762 N 112.4557 W	0-0.1	0																												MarchSample16	NA	NA
UT_15_55a	NA	NA	NA	soil metagenome	2010-03-10	ENVO:Temperate grasslands, savannas, and shrubland biome	ENVO:microbial feature	ENVO:soil	USA: Utah	40.1762 N 112.4557 W	0-0.1	0																												MarchSample17	8.33	NA
UT_15_55a_1	NA	NA	NA	soil metagenome	2010-03-10	ENVO:Temperate grasslands, savannas, and shrubland biome	ENVO:microbial feature	ENVO:soil	USA: Utah	40.1762 N 112.4557 W	0-0.1	0																												MarchSample18	NA	NA
UT_15_55a_2	NA	NA	NA	soil metagenome	2010-03-10	ENVO:Temperate grasslands, savannas, and shrubland biome	ENVO:microbial feature	ENVO:soil	USA: Utah	40.1762 N 112.4557 W	0-0.1	0																												MarchSample19	NA	NA
UT_15_55a_3	NA	NA	NA	soil metagenome	2010-03-10	ENVO:Temperate grasslands, savannas, and shrubland biome	ENVO:microbial feature	ENVO:soil	USA: Utah	40.1762 N 112.4557 W	0-0.1	0																												MarchSample20	NA	NA
UT_15_56a	NA	NA	NA	soil metagenome	2010-03-10	ENVO:Temperate grasslands, savannas, and shrubland biome	ENVO:microbial feature	ENVO:soil	USA: Utah	40.1762 N 112.4557 W	0-0.1	0																												MarchSample21	8.29	NA
UT_15_56a_1	NA	NA	NA	soil metagenome	2010-03-10	ENVO:Temperate grasslands, savannas, and shrubland biome	ENVO:microbial feature	ENVO:soil	USA: Utah	40.1762 N 112.4557 W	0-0.1	0																												MarchSample22	NA	NA
UT_15_56a_2	NA	NA	NA	soil metagenome	2010-03-10	ENVO:Temperate grasslands, savannas, and shrubland biome	ENVO:microbial feature	ENVO:soil	USA: Utah	40.1762 N 112.4557 W	0-0.1	0																												MarchSample23	NA	NA
UT_15_56a_3	NA	NA	NA	soil metagenome	2010-03-10	ENVO:Temperate grasslands, savannas, and shrubland biome	ENVO:microbial feature	ENVO:soil	USA: Utah	40.1762 N 112.4557 W	0-0.1	0																												MarchSample24	NA	NA
UT_15_57a	NA	NA	NA	soil metagenome	2010-03-10	ENVO:Temperate grasslands, savannas, and shrubland biome	ENVO:microbial feature	ENVO:soil	USA: Utah	40.1762 N 112.4557 W	0-0.1	0																												MarchSample25	8.36	NA
UT_15_57a_1	NA	NA	NA	soil metagenome	2010-03-10	ENVO:Temperate grasslands, savannas, and shrubland biome	ENVO:microbial feature	ENVO:soil	USA: Utah	40.1762 N 112.4557 W	0-0.1	0																												MarchSample26	NA	NA
UT_15_57a_2	NA	NA	NA	soil metagenome	2010-03-10	ENVO:Temperate grasslands, savannas, and shrubland biome	ENVO:microbial feature	ENVO:soil	USA: Utah	40.1762 N 112.4557 W	0-0.1	0																												MarchSample27	NA	NA
UT_15_57a_3	NA	NA	NA	soil metagenome	2010-03-10	ENVO:Temperate grasslands, savannas, and shrubland biome	ENVO:microbial feature	ENVO:soil	USA: Utah	40.1762 N 112.4557 W	0-0.1	0																												MarchSample28	NA	NA
UT_15_58a	NA	NA	NA	soil metagenome	2010-03-10	ENVO:Temperate grasslands, savannas, and shrubland biome	ENVO:microbial feature	ENVO:soil	USA: Utah	40.1762 N 112.4557 W	0-0.1	0																												MarchSample29	NA	NA
UT_15_58a_1	NA	NA	NA	soil metagenome	2010-03-10	ENVO:Temperate grasslands, savannas, and shrubland biome	ENVO:microbial feature	ENVO:soil	USA: Utah	40.1762 N 112.4557 W	0-0.1	0																												MarchSample30	NA	NA
UT_15_58a_2	NA	NA	NA	soil metagenome	2010-03-10	ENVO:Temperate grasslands, savannas, and shrubland biome	ENVO:microbial feature	ENVO:soil	USA: Utah	40.1762 N 112.4557 W	0-0.1	0																												MarchSample31	NA	NA
UT_15_58a_3	NA	NA	NA	soil metagenome	2010-03-10	ENVO:Temperate grasslands, savannas, and shrubland biome	ENVO:microbial feature	ENVO:soil	USA: Utah	40.1762 N 112.4557 W	0-0.1	0																												MarchSample32	NA	NA
[truncated: 31 more columns]
